# Supplementary material for: Synergistic Enhancement of Near-Infrared Emission in CsPbCl3 Host via Co-Doping with Yb3+ and Nd3+ for Perovskite Light Emitting Diodes
Source: Nanomaterials (Basel). 2023 Oct 4;13(19):2703. doi: 10.3390/nano13192703 (PMC10574356; doi:10.3390/nano13192703)
Supplement: Supplementary file 1 [file nanomaterials-13-02703-s001.zip]

Archive with 1 entries (1 files):
- nanomaterials-2602866-supplementary.pdf
